# Supplementary material for: Epidemiological characteristics of amebiasis in Japan from 2001 to 2022
Source: PLoS One. 2026 Jul 7;21(7):e0318901. doi: 10.1371/journal.pone.0318901 (PMC13340851; doi:10.1371/journal.pone.0318901)
Supplement: S1 Table — (XLSX) [file pone.0318901.s001.xlsx]

## Sheet: 国内外(2001〜)
		2021			2020			2019			2018			2017			2016			2015			2014			2013			2012			2011			2010			2009			2008			2007			2006
		総 数(total No.)			総 数(total No.)			総 数(total No.)			総 数(total No.)			総 数(total No.)			総 数(total No.)			総 数(total No.)			総 数(total No.)			総 数(total No.)			総 数(total No.)			総 数(total No.)			総 数(total No.)			総 数(total No.)			総 数(total No.)			総 数(total No.)			総 数(total No.)
		総数(total No.)	男(male)	女(female)	総数(total No.)	男(male)	女(female)	総数(total No.)	男(male)	女(female)	総数(total No.)	男(male)	女(female)	総数(total No.)	男(male)	女(female)	総数(total No.)	男(male)	女(female)	総数(total No.)	男(male)	女(female)	総数(total No.)	男(male)	女(female)	総数(total No.)	男(male)	女(female)	総数(total No.)	男(male)	女(female)	総数(total No.)	男(male)	女(female)	総数(total No.)	男(male)	女(female)	総数(total No.)	男(male)	女(female)	総数(total No.)	男(male)	女(female)	総数(total No.)	男(male)	女(female)	総数(total No.)	男(male)	女(female)
	アメーバ赤痢(Amebiasis)	537	464	73	611	532	79	853	765	88	843	748	95	1089	976	113	1,151	1,026	125	1,109	988	121	1,134	1,001	133	1,047	918	129	932	808	124	814	719	95	843	741	102	786	686	100	871	775	96	801	686	115	752	665	87
	日本国内(Inside Japan)	353	308	45	417	363	54	567	510	57	555	495	60	928	831	97	946	845	101	936	834	102	953	843	110	876	767	109	787	680	107	698	613	85	684	601	83	664	585	79	719	640	79	646	557	89	582	510	72
	国外(Others)	47	40	7	48	40	8	92	78	14	109	96	13	123	110	13	154	134	20	133	117	16	142	123	19	138	120	18	124	110	14	102	93	9	137	121	16	104	86	18	139	125	14	145	119	26	130	116	14
	不明(Unknown)	137	116	21	146	129	17	194	177	17	179	157	22	38	35	3	51	47	4	40	37	3	39	35	4	33	31	2	21	18	3	14	13	1	22	19	3	18	15	3	13	10	3	10	10	0	40	39	1
																										*欠損データは数字の後に半角スペースがあるため*
[truncated: 33 more columns]

## Sheet: （図１）感染地別・年次推移
		2021			2020			2019			2018			2017			2016			2015			2014			2013			2012			2011			2010			2009			2008			2007			2006
		総 数(total No.)			総 数(total No.)			総 数(total No.)			総 数(total No.)			総 数(total No.)			総 数(total No.)			総 数(total No.)			総 数(total No.)			総 数(total No.)			総 数(total No.)			総 数(total No.)			総 数(total No.)			総 数(total No.)			総 数(total No.)			総 数(total No.)			総 数(total No.)
		総数(total No.)	男(male)	女(female)	総数(total No.)	男(male)	女(female)	総数(total No.)	男(male)	女(female)	総数(total No.)	男(male)	女(female)	総数(total No.)	男(male)	女(female)	総数(total No.)	男(male)	女(female)	総数(total No.)	男(male)	女(female)	総数(total No.)	男(male)	女(female)	総数(total No.)	男(male)	女(female)	総数(total No.)	男(male)	女(female)	総数(total No.)	男(male)	女(female)	総数(total No.)	男(male)	女(female)	総数(total No.)	男(male)	女(female)	総数(total No.)	男(male)	女(female)	総数(total No.)	男(male)	女(female)	総数(total No.)	男(male)	女(female)
	アメーバ赤痢(Amebiasis)	537	464	73	611	532	79	853	765	88	843	748	95	1089	976	113	1,151	1,026	125	1,109	988	121	1,134	1,001	133	1,047	918	129	932	808	124	814	719	95	843	741	102	786	686	100	871	775	96	801	686	115	752	665	87
	日本国内(Inside Japan)	353	308	45	417	363	54	567	510	57	555	495	60	928	831	97	946	845	101	936	834	102	953	843	110	876	767	109	787	680	107	698	613	85	684	601	83	664	585	79	719	640	79	646	557	89	582	510	72
	国外(Others)	47	40	7	48	40	8	92	78	14	109	96	13	123	110	13	154	134	20	133	117	16	142	123	19	138	120	18	124	110	14	102	93	9	137	121	16	104	86	18	139	125	14	145	119	26	130	116	14
	不明(Unknown)	137	116	21	146	129	17	194	177	17	179	157	22	38	35	3	51	47	4	40	37	3	39	35	4	33	31	2	21	18	3	14	13	1	22	19	3	18	15	3	13	10	3	10	10	0	40	39	1
[truncated: 15 more columns]

## Sheet: （石金omit・実数・割合）感染経路別・年別
		2010		2011		2012		2013					2014	2015	2016	2017	2018	2019
	Age (years)											報告数	1.135	1109	1.152	1.089	843	853
	< 50	367	56	342	50.5	419	54.1	446	50.2			年齡 中央値	50	50	51	51	53	54
	≥ 50	288	44	334	49.5	356	45.9	443	49.8			年齡 四分位	41-59	42-60	43-59	43-60	45-63	45-62
	Sex											性別(男性）	1,002 (88%)	988 (89%)	1,027 (89%)	976 (90%)	748 (89%)	765 (90%)
	Female	80	12.2	85	12.6	106	13.7	108	12.1			病型 腸管	984 (87%)	956 (86%)	993 (86%)	920 (84%)	776 (92%)	790 (93%)
	Male	575	87.8	590	87.4	669	86.3	781	87.9			病型 腸管外	105 (9%)	120 (11%)	118 (10%)	127 (12%)	47 (6%)	43 (5%)
	Symptoms*											病型 腸管及び腸管外	46 (4%)	33 (3%)	41 (4%)	42 (4%)	20 (2%)	20 (2%)
	No	39	6	77	11.4	107	13.8	170	19.1		感染経路	𢇃囗	231 (20%)	246 (22%)	250 (22%)	207 (19%)	187 (22%)	151 (18%)
	Yes	616	94	598	88.6	668	86.2	719	80.9			異性問性的按触	162 (14%)	168 (15%)	165 (14%)	177 (16%)	134 (16%)	129 (15%)
	Performed colonoscopy at diagnosis											同性問性的接触	105 (9%)	98 (9%)	100 (9%)	102 (9%)	58 (7%)	64 (8%)
	No	229	35	232	34.4	263	33.9	239	26.9			性的接触（不明）	50 (4%)	66 (6%)	77 (7%)	60 (6%)	34 (4%)	45 (5%)
	Yes	426	65	453	65.6	512	66.1	650	73.1			径口•性的接触	12 (1%)	14 (1%)	18 (2%)	11 (1%)	12 (1%)	9 (1%)
	Amebiasis type											不明	575 (51%)	517 (47%)	542 (47%)	532 (49%)	418 (50%)	455 (53%)
	Extraintestinal amebiasis†	112	17.1	131	19.4	132	17	128	14.4		診断方法	鎲檢	830 (73%)	836 (75%)	774 (67%)	714 (66%)	787 (93%)	795 (93%)
	Intestinal amebiasis	543	82.9	544	80.6	643	83	761	85.6			鎲檢＋血清抗俸	103 (9%)	95 (9%)	139 (12%)	132 (12%)	5 (1%)	0 (0%)
	Route of infection among male cases											血清抗恷	176 (16%)	159 (14%)	204 (18%)	220 (20%)	9 (1%)	9 (1%)
	Nonsexual	108	18.8	85	14.4	100	14.9	99	12.7			PCR	10 (1%)	5 (0%)	4 (0%)	4 (0%)	21 (2%)	26 (3%)
	Sexual	186	32.3	194	32.9	234	35	258	33			ELISA	3 (0%)	3 (0%)	3 (0%)	2 (0%)	3 (0%)	1 (0%)
	Unknown	281	48.9	311	52.7	335	50.1	424	54.3			その他	13 (1%)	11 (1%)	28 (2%)	17 (2%)	18 (2%)	22 (3%)
	Route of infection among male cases attributed to sexual activity
	Heterosexual	81	43.5	89	45.9	106	45.3	130	50.4
	Homosexual‡	70	37.6	63	32.5	86	36.8	84	32.6
	Unspecified	35	18.8	42	21.6	42	17.9	44	17.1
	Route of infection among female cases
	Nonsexual	11	13.8	17	20	15	14.2	19	17.6
	Sexual	24	30	19	22.4	43	40.6	34	31.5
	Unknown	45	56.3	49	57.6	48	45.3	55	50.9
	Route of infection among female cases attributed to sexual activity
	Heterosexual	22	91.7	17	89.5	40	93	28	82.4
	Homosexual	1	4.2	0	0	1	2.3	0	0
	Unspecified	1	4.2	2	10.5	2	4.7	6	17.6
	route of infection (male+female)
	Nonsexual	119	32.6	102	34.4	115	29.1	118	30.3
	Sexual	210	62.3	213	55.3	277	75.6	292	64.5
	Unknown	326	105.2	360	110.3	383	95.4	479	105.2
	Heterosexual	103	135.2	106	135.4	146	138.3	158	132.8						同性間	異性間	性的but不明	経口	その他・不明	分類不能
	Homosexual	71	41.8	63	32.5	87	39.1	84	32.6						35	29	14	40	184	0
	Sexual-Unspecified	36	23	44	32.1	44	22.6	50	34.7								78
																参考値（実数ではない）
		2010		2011		2012		2013		2014	2015	2016	2017	2018	2019	2020	2021	2022
	Nonsexual	119	32.6	102	34.4	115	29.1	118	115.4	231	246	250	207	187	151	68	40	37
	Sexual	210	62.3	213	55.3	277	75.6	292	105.2	317	332	342	339	226	238	91	78	86
	Unknown	326	105.2	360	110.3	383	95.4	479	215.2	575	517	542	532	418	455	201	184	183
	Heterosexual	103	135.2	106	135.4	146	138.3	158	52.3	162	168	165	177	134	129	47	29	36
	Homosexual	71	41.8	63	32.5	87	39.1	84	0	105	98	100	102	58	64	24	35	23
	Sexual-Unspecified	36	23	44	32.1	44	22.6	50	0	50	66	77	60	34	45	20	14	27
																2022	同性間	異性間	性的but不明	経口	その他・不明	分類不能
																	23	36	27	37	182	1
																	Sexual	Non-sexual	Unknown
																	86	37	183

## Sheet: 左・作業用
			2010	2011	2012	2013	2014	2015	2016	2017	2018	2019	2020	2021	2022			2014	2015	2016	2017	2018	2019	2020	2021	2022
		Nonsexual	119	102	115	118	231	246	250	207	187	151	92	57	49		Nonsexual	231	246	250	207	187	151	92	57	49
		Sexual	210	213	277	292	317	332	342	339	226	238	123	110	113		Sexual	317	332	342	339	226	238	123	110	113
		Unknown	326	360	383	479	575	517	542	532	418	455	272	260	241		Unknown	575	517	542	532	418	455	272	260	241
		Heterosexual	103	106	146	158	162	168	165	177	134	129	64	41	47		Heterosexual	162	168	165	177	134	129	64	41	47
		Homosexual	71	63	87	84	105	98	100	102	58	64	33	49	30		Homosexual	105	98	100	102	58	64	33	49	30
		Sexual-Unspecified	36	44	44	50	50	66	77	60	34	45	27	20	36		Sexual-Unspecified	50	66	77	60	34	45	27	20	36

## Sheet: （図１）感染地別・年次推移 最新
		2023	2022	2021			2020			2019			2018			2017			2016			2015			2014			2013			2012			2011			2010			2009			2008			2007			2006
				総 数(total No.)			総 数(total No.)			総 数(total No.)			総 数(total No.)			総 数(total No.)			総 数(total No.)			総 数(total No.)			総 数(total No.)			総 数(total No.)			総 数(total No.)			総 数(total No.)			総 数(total No.)			総 数(total No.)			総 数(total No.)			総 数(total No.)			総 数(total No.)
				総数(total No.)	男(male)	女(female)	総数(total No.)	男(male)	女(female)	総数(total No.)	男(male)	女(female)	総数(total No.)	男(male)	女(female)	総数(total No.)	男(male)	女(female)	総数(total No.)	男(male)	女(female)	総数(total No.)	男(male)	女(female)	総数(total No.)	男(male)	女(female)	総数(total No.)	男(male)	女(female)	総数(total No.)	男(male)	女(female)	総数(total No.)	男(male)	女(female)	総数(total No.)	男(male)	女(female)	総数(total No.)	男(male)	女(female)	総数(total No.)	男(male)	女(female)	総数(total No.)	男(male)	女(female)	総数(total No.)
	アメーバ赤痢(Amebiasis)			537	464	73	611	532	79	853	765	88	843	748	95	1089	976	113	1,151	1,026	125	1,109	988	121	1,134	1,001	133	1,047	918	129	932	808	124	814	719	95	843	741	102	786	686	100	871	775	96	801	686	115	752
	日本国内(Inside Japan)	115	190	353	308	45	417	363	54	567	510	57	555	495	60	928	831	97	946	845	101	936	834	102	953	843	110	876	767	109	787	680	107	698	613	85	684	601	83	664	585	79	719	640	79	646	557	89	582
	国外(Others)	8	25	47	40	7	48	40	8	92	78	14	109	96	13	123	110	13	154	134	20	133	117	16	142	123	19	138	120	18	124	110	14	102	93	9	137	121	16	104	86	18	139	125	14	145	119	26	130
	不明(Unknown)	33	92	137	116	21	146	129	17	194	177	17	179	157	22	38	35	3	51	47	4	40	37	3	39	35	4	33	31	2	21	18	3	14	13	1	22	19	3	18	15	3	13	10	3	10	10	0	40
[truncated: 17 more columns]

## Sheet: （図１；積み上げ棒）感染地別・年次推移 -2023
		2023	2022	2021			2020			2019			2018			2017			2016			2015			2014			2013			2012			2011			2010			2009			2008			2007			2006
				総 数(total No.)			総 数(total No.)			総 数(total No.)			総 数(total No.)			総 数(total No.)			総 数(total No.)			総 数(total No.)			総 数(total No.)			総 数(total No.)			総 数(total No.)			総 数(total No.)			総 数(total No.)			総 数(total No.)			総 数(total No.)			総 数(total No.)			総 数(total No.)
				総数(total No.)	男(male)	女(female)	総数(total No.)	男(male)	女(female)	総数(total No.)	男(male)	女(female)	総数(total No.)	男(male)	女(female)	総数(total No.)	男(male)	女(female)	総数(total No.)	男(male)	女(female)	総数(total No.)	男(male)	女(female)	総数(total No.)	男(male)	女(female)	総数(total No.)	男(male)	女(female)	総数(total No.)	男(male)	女(female)	総数(total No.)	男(male)	女(female)	総数(total No.)	男(male)	女(female)	総数(total No.)	男(male)	女(female)	総数(total No.)	男(male)	女(female)	総数(total No.)	男(male)	女(female)	総数(total No.)
	アメーバ赤痢(Amebiasis)			537	464	73	611	532	79	853	765	88	843	748	95	1089	976	113	1,151	1,026	125	1,109	988	121	1,134	1,001	133	1,047	918	129	932	808	124	814	719	95	843	741	102	786	686	100	871	775	96	801	686	115	752
	日本国内(Inside Japan)	115	190	353	308	45	417	363	54	567	510	57	555	495	60	928	831	97	946	845	101	936	834	102	953	843	110	876	767	109	787	680	107	698	613	85	684	601	83	664	585	79	719	640	79	646	557	89	582
	国外(Others)	8	25	47	40	7	48	40	8	92	78	14	109	96	13	123	110	13	154	134	20	133	117	16	142	123	19	138	120	18	124	110	14	102	93	9	137	121	16	104	86	18	139	125	14	145	119	26	130
	不明(Unknown)	33	92	137	116	21	146	129	17	194	177	17	179	157	22	38	35	3	51	47	4	40	37	3	39	35	4	33	31	2	21	18	3	14	13	1	22	19	3	18	15	3	13	10	3	10	10	0	40
			307
			529	537	464	73	611			853
				529			610			844
							2021			2020			2019
				年報記載の数値			537	464	73	611			853
				週報の累積数			529			610			844
[truncated: 17 more columns]

## Sheet: 回復済み_Sheet1
		2023	2022	2021			2020			2019			2018			2017			2016			2015			2014			2013			2012			2011			2010			2009			2008			2007			2006
				総 数(total No.)			総 数(total No.)			総 数(total No.)			総 数(total No.)			総 数(total No.)			総 数(total No.)			総 数(total No.)			総 数(total No.)			総 数(total No.)			総 数(total No.)			総 数(total No.)			総 数(total No.)			総 数(total No.)			総 数(total No.)			総 数(total No.)			総 数(total No.)
				総数(total No.)	男(male)	女(female)	総数(total No.)	男(male)	女(female)	総数(total No.)	男(male)	女(female)	総数(total No.)	男(male)	女(female)	総数(total No.)	男(male)	女(female)	総数(total No.)	男(male)	女(female)	総数(total No.)	男(male)	女(female)	総数(total No.)	男(male)	女(female)	総数(total No.)	男(male)	女(female)	総数(total No.)	男(male)	女(female)	総数(total No.)	男(male)	女(female)	総数(total No.)	男(male)	女(female)	総数(total No.)	男(male)	女(female)	総数(total No.)	男(male)	女(female)	総数(total No.)	男(male)	女(female)	総数(total No.)
	アメーバ赤痢(Amebiasis)			537	464	73	611	532	79	853	765	88	843	748	95	1089	976	113	1,151	1,026	125	1,109	988	121	1,134	1,001	133	1,047	918	129	932	808	124	814	719	95	843	741	102	786	686	100	871	775	96	801	686	115	752
	日本国内(Inside Japan)	115	0	353	308	45	417	363	54	567	510	57	555	495	60	928	831	97	946	845	101	936	834	102	953	843	110	876	767	109	787	680	107	698	613	85	684	601	83	664	585	79	719	640	79	646	557	89	582
	国外(Others)	8	0	47	40	7	48	40	8	92	78	14	109	96	13	123	110	13	154	134	20	133	117	16	142	123	19	138	120	18	124	110	14	102	93	9	137	121	16	104	86	18	139	125	14	145	119	26	130
	不明(Unknown)	33	517	137	116	21	146	129	17	194	177	17	179	157	22	38	35	3	51	47	4	40	37	3	39	35	4	33	31	2	21	18	3	14	13	1	22	19	3	18	15	3	13	10	3	10	10	0	40
			517
			529	537	464	73	611			853
				529			610			844
							2021			2020			2019
				年報記載の数値			537	464	73	611			853
				週報の累積数			529			610			844
[truncated: 17 more columns]

## Sheet: place of infection by year
	Amebiasis cases reported in Japan by place of infection by year (Figure 1)
	Year	2001	2002	2003	2004	2005	2006	2007	2008	2009	2010	2011	2012	2013	2014	2015	2016	2017	2018	2019	2020	2021	2022
	Domestic cases	273	298	353	387	492	582	646	719	664	684	698	787	876	953	936	946	928	555	567	417	353	343
	Imported cases	79	75	72	87	99	130	145	139	104	137	102	124	138	142	133	154	123	109	92	48	47	30
	Unknown cases	77	92	95	136	107	40	10	13	18	22	14	21	33	39	40	51	38	179	194	146	137	160
	Total cases	429	465	520	610	698	752	801	871	786	843	814	932	1047	1134	1109	1151	1089	843	853	611	537	533
	Amebiasis cases reported in Japan by disease type by year (Figure 2)
	Year	2008	2009	2010	2011	2012	2013	2014	2015	2016	2017	2018	2019	2020	2021	2022
	Intestinal amebiasis	675	639	698	664	775	900	983	956	992	920	776	791	553	485	492
	Extraintestinal amebiasis	136	105	102	106	109	104	105	120	118	127	47	42	28	23	25
	Intestinal and extraintestinal amebiasis	60	42	43	44	48	43	46	33	41	42	20	20	30	29	16
	Amebiasis cases (domestic) reported in Japan by sex by year (Figure 3a)
	Year	2001	2002	2003	2004	2005	2006	2007	2008	2009	2010	2011	2012	2013	2014	2015	2016	2017	2018	2019	2020	2021	2022
	Male	246	264	320	337	416	510	557	640	585	601	613	680	767	843	834	845	831	495	510	363	308	307
	Female	27	34	33	50	76	72	89	79	79	83	85	107	109	110	102	101	97	60	57	54	45	36
	Amebiasis cases (imported) reported in Japan by sex by year (Figure 3b)
	Year	2001	2002	2003	2004	2005	2006	2007	2008	2009	2010	2011	2012	2013	2014	2015	2016	2017	2018	2019	2020	2021	2022
	Male	66	63	65	74	90	116	119	125	86	121	93	110	120	123	117	134	110	96	78	40	40	25
	Female	13	12	7	13	9	14	26	14	18	16	9	14	18	19	16	20	13	13	14	8	7	5
	Amebiasis cases (domestic) reported in Japan by age class from 2001 to 2022 (Figure 4a)
	Age class (y)	0-9	10-19	20-29	30-39	40-49	50-59	60-69	≥70
	Male	3	22	498	1869	3182	3258	2100	940
	Female	7	22	254	463	445	206	79	109
	Amebiasis cases (imported) reported in Japan by age class from 2001 to 2022 (Figure 4b)
	Age class (y)	0-9	10-19	20-29	30-39	40-49	50-59	60-69	≥70
	Male	15	10	124	307	540	592	317	106
	Female	7	13	97	77	53	21	23	7
	Amebiasis cases reported in Japan by prefecture from 2001 to 2022 (Figure 5)
	Prefecture	Hokkaido	Aomori	Iwate	Miyagi	Akita	Yamagata	Fukushima	Ibaraki	Tochigi	Gunma	Saitama	Chiba	Tokyo	Kanagawa	Niigata	Toyama	Ishikawa	Fukui	Yamanashi	Nagano	Gifu	Shizuoka	Aichi	Mie	Shiga	Kyoto	Osaka	Hyogo	Nara	Wakayama	Tottori	Shimane	Okayama	Hiroshima	Yamaguchi	Tokushima	Kagawa	Ehime	Kochi	Fukuoka	Saga	Nagasaki	Kumamoto	Oita	Miyazaki	Kagoshima	Okinawa
	Domestic cases	363	62	101	292	43	85	181	170	139	142	547	660	2765	1182	162	67	88	41	60	200	184	262	808	141	120	326	1501	570	148	64	44	40	218	222	97	55	100	94	39	499	67	67	142	66	87	78	68
	Imported cases	43	10	12	36	6	9	25	34	14	16	82	135	559	248	20	15	14	14	10	38	29	66	144	22	34	58	214	98	28	12	9	8	17	30	11	7	8	11	8	67	9	13	17	14	8	12	15
	Unknown cases	48	6	5	30	2	12	14	33	15	14	72	77	295	189	14	8	9	8	6	27	17	48	113	12	10	47	162	76	32	13	4	5	50	29	15	4	11	6	4	59	4	8	12	12	10	6	9

## Sheet: 回復済み_Sheet2
		2023	2022	2021			2020			2019			2018			2017			2016			2015			2014			2013			2012			2011			2010			2009			2008			2007			2006
				総 数(total No.)			総 数(total No.)			総 数(total No.)			総 数(total No.)			総 数(total No.)			総 数(total No.)			総 数(total No.)			総 数(total No.)			総 数(total No.)			総 数(total No.)			総 数(total No.)			総 数(total No.)			総 数(total No.)			総 数(total No.)			総 数(total No.)			総 数(total No.)
				総数(total No.)	男(male)	女(female)	総数(total No.)	男(male)	女(female)	総数(total No.)	男(male)	女(female)	総数(total No.)	男(male)	女(female)	総数(total No.)	男(male)	女(female)	総数(total No.)	男(male)	女(female)	総数(total No.)	男(male)	女(female)	総数(total No.)	男(male)	女(female)	総数(total No.)	男(male)	女(female)	総数(total No.)	男(male)	女(female)	総数(total No.)	男(male)	女(female)	総数(total No.)	男(male)	女(female)	総数(total No.)	男(male)	女(female)	総数(total No.)	男(male)	女(female)	総数(total No.)	男(male)	女(female)	総数(total No.)
	アメーバ赤痢(Amebiasis)			537	464	73	611	532	79	853	765	88	843	748	95	1089	976	113	1,151	1,026	125	1,109	988	121	1,134	1,001	133	1,047	918	129	932	808	124	814	719	95	843	741	102	786	686	100	871	775	96	801	686	115	752
	Domestic cases	115	320	353	308	45	417	363	54	567	510	57	555	495	60	928	831	97	946	845	101	936	834	102	953	843	110	876	767	109	787	680	107	698	613	85	684	601	83	664	585	79	719	640	79	646	557	89	582
	Imported cases	8	42	47	40	7	48	40	8	92	78	14	109	96	13	123	110	13	154	134	20	133	117	16	142	123	19	138	120	18	124	110	14	102	93	9	137	121	16	104	86	18	139	125	14	145	119	26	130
	Unknown	33	155	137	116	21	146	129	17	194	177	17	179	157	22	38	35	3	51	47	4	40	37	3	39	35	4	33	31	2	21	18	3	14	13	1	22	19	3	18	15	3	13	10	3	10	10	0	40
			517
				537	464	73	611			853
				529			610			844
			190
			25
			92
			517
							2021			2020			2019
				年報記載の数値			537	464	73	611			853
				週報の累積数			529			610			844
[truncated: 17 more columns]

## Sheet: 回復済み_Sheet3
		2023	2022	2021			2020			2019			2018			2017			2016			2015			2014			2013			2012			2011			2010			2009			2008			2007			2006
				総 数(total No.)			総 数(total No.)			総 数(total No.)			総 数(total No.)			総 数(total No.)			総 数(total No.)			総 数(total No.)			総 数(total No.)			総 数(total No.)			総 数(total No.)			総 数(total No.)			総 数(total No.)			総 数(total No.)			総 数(total No.)			総 数(total No.)			総 数(total No.)
				総数(total No.)	男(male)	女(female)	総数(total No.)	男(male)	女(female)	総数(total No.)	男(male)	女(female)	総数(total No.)	男(male)	女(female)	総数(total No.)	男(male)	女(female)	総数(total No.)	男(male)	女(female)	総数(total No.)	男(male)	女(female)	総数(total No.)	男(male)	女(female)	総数(total No.)	男(male)	女(female)	総数(total No.)	男(male)	女(female)	総数(total No.)	男(male)	女(female)	総数(total No.)	男(male)	女(female)	総数(total No.)	男(male)	女(female)	総数(total No.)	男(male)	女(female)	総数(total No.)	男(male)	女(female)	総数(total No.)
	アメーバ赤痢(Amebiasis)			537	464	73	611	532	79	853	765	88	843	748	95	1089	976	113	1,151	1,026	125	1,109	988	121	1,134	1,001	133	1,047	918	129	932	808	124	814	719	95	843	741	102	786	686	100	871	775	96	801	686	115	752
	日本国内(Inside Japan)	115	343	353	308	45	417	363	54	567	510	57	555	495	60	928	831	97	946	845	101	936	834	102	953	843	110	876	767	109	787	680	107	698	613	85	684	601	83	664	585	79	719	640	79	646	557	89	582
	国外(Others)	8	30	47	40	7	48	40	8	92	78	14	109	96	13	123	110	13	154	134	20	133	117	16	142	123	19	138	120	18	124	110	14	102	93	9	137	121	16	104	86	18	139	125	14	145	119	26	130
	不明(Unknown)	33	160	137	116	21	146	129	17	194	177	17	179	157	22	38	35	3	51	47	4	40	37	3	39	35	4	33	31	2	21	18	3	14	13	1	22	19	3	18	15	3	13	10	3	10	10	0	40
	合計	156	533	537	464	73	611	532	79	853	0	0	843	0	0	1089	976	113	1151	0	0	1109	0	0	1134	0	0	1047	0	0	932	808	124	814	0	0	843	0	0	786	0	0	871	0	0
				537	464	73	611			853
				529			610			844
			190
			25
			92
			517
							2015-2017平均			2018			2019			2020			2021			2022
2017	2016	2015		日本国内(Inside Japan)			936.7			555			567			417			353			343
928	946	936								-40.7			-39.5			-55.5			-62.3			-63.4
123	154	133		国外(Others)			136.7			109			92			48			47			30
38	51	40								-20.3			-32.7			-64.9			-65.6			-78.1
1089	1151	1109		不明(Unknown)			43			179			194			146			137			160
										316.3			351.2			239.5			218.6			272.1
				合計			1116.3			843			853			611			537			533
										-24.5			-23.6			-45.3			-51.9			-52.3
																-28.3705
																↑2019年比
							2021			2020			2019
				年報記載の数値			537	464	73	611			853
				週報の累積数			529			610			844
[truncated: 17 more columns]

[truncated: 16 more sheets: （図１）感染地別・年次推移 -2022, （図２）国内外・都道府県別, （図３ 英語）国内・男女別, （図３；割合）国内・男女別, （図４）国内・性別・年齢群別, （図５）国外・男女別, 回復済み_Sheet4, （図６英語）国外・性別・年齢群別, 2022年・2023年 (2), 回復済み_Sheet5, 回復済み_Sheet6, 回復済み_Sheet7, 回復済み_Sheet8, 回復済み_Sheet9, （ pending図８）腸管・男女別 , Sheet2]
